# Supplementary material for: Micropeptide YG-6 encoded by exosomal LINC01123 derived from highly migratory ovarian cancer cells promotes tumor progression
Source: Mol Cancer. 2026 Mar 5;25:100. doi: 10.1186/s12943-026-02621-w (PMC13072579; doi:10.1186/s12943-026-02621-w)
Supplement: Supplementary file 3 — Supplementary Material 3. [file 12943_2026_2621_MOESM3_ESM.xlsx]

## Sheet: Figure 2E
	Sample Name	Target Name	Ct	Average Ct	△Ct	Global Mean △Ct	△△Ct	2-△△Ct
1st	HO-8910 Exos	LINC01123	30.0953	30.1352	5.55662	5.89184	-0.335228	1.26158
	HO-8910 Exos	LINC01123	30.1974
	HO-8910 Exos	LINC01123	30.1129
	PM-Exos	LINC01123	29.0117	29.233	4.50771		-1.38413	2.61015
	PM-Exos	LINC01123	29.0242
	PM-Exos	LINC01123	29.6632
	HO-8910 Exos	GAPDH	24.046	24.5786
	HO-8910 Exos	GAPDH	24.9373
	HO-8910 Exos	GAPDH	24.7525
	PM-Exos	GAPDH	24.6577	24.7253
	PM-Exos	GAPDH	24.5428
	PM-Exos	GAPDH	24.9756
2nd	HO-8910 Exos	LINC01123	31.2102	31.3032	5.73335		-0.15849	1.11612
	HO-8910 Exos	LINC01123	31.4565
	HO-8910 Exos	LINC01123	31.2428
	PM-Exos	LINC01123	29.0316	29.4775	4.07161		-1.82023	3.53138
	PM-Exos	LINC01123	29.6244
	PM-Exos	LINC01123	29.7765
	HO-8910 Exos	GAPDH	25.7523	25.5698
	HO-8910 Exos	GAPDH	25.5193
	HO-8910 Exos	GAPDH	25.4378
	PM-Exos	GAPDH	25.5212	25.4059
	PM-Exos	GAPDH	25.2766
	PM-Exos	GAPDH	25.4198
3rd	HO-8910 Exos	LINC01123	31.0586	30.8572	6.38556		0.493718	0.710192
	HO-8910 Exos	LINC01123	30.9671
	HO-8910 Exos	LINC01123	30.546
	PM-Exos	LINC01123	29.5776	29.7285	4.96337		-0.928475	1.90326
	PM-Exos	LINC01123	29.553
	PM-Exos	LINC01123	30.0549
	HO-8910 Exos	GAPDH	24.6785	24.4717
	HO-8910 Exos	GAPDH	24.7111
	HO-8910 Exos	GAPDH	24.0254
	PM-Exos	GAPDH	24.2738	24.7651
	PM-Exos	GAPDH	24.9361
	PM-Exos	GAPDH	25.0854

## Sheet: Figure 2F
	Sample Name	Target Name	Ct	Average Ct	△Ct	Global Mean △Ct	△△Ct	2-△△Ct
1st	Media	LINC01123	25.5453	25.2649	6.80329	6.70253	0.100764	0.932539
	Media	LINC01123	25.1579
	Media	LINC01123	25.0915
	PM-CM	LINC01123	24.1669	24.2596	5.66421		-1.03832	2.05383
	PM-CM	LINC01123	24.3627
	PM-CM	LINC01123	24.2492
	Media	GAPDH	18.4869	18.4616
	Media	GAPDH	18.4294
	Media	GAPDH	18.4685
	PM-CM	GAPDH	18.5135	18.5954
	PM-CM	GAPDH	18.5902
	PM-CM	GAPDH	18.6824
2nd	Media	LINC01123	25.9312	25.6062	6.78921		0.0866772	0.941689
	Media	LINC01123	25.4649
	Media	LINC01123	25.4226
	PM-CM	LINC01123	24.9324	24.8169	6.02026		-0.682273	1.60467
	PM-CM	LINC01123	24.9421
	PM-CM	LINC01123	24.5764
	Media	GAPDH	18.8715	18.817
	Media	GAPDH	18.6497
	Media	GAPDH	18.9299
	PM-CM	GAPDH	18.6947	18.7967
	PM-CM	GAPDH	18.7682
	PM-CM	GAPDH	18.9272
3rd	Media	LINC01123	25.2478	25.1663	6.51509		-0.187441	1.13874
	Media	LINC01123	25.1545
	Media	LINC01123	25.0967
	PM-CM	LINC01123	23.9484	23.9105	5.14262		-1.55991	2.94835
	PM-CM	LINC01123	23.8752
	PM-CM	LINC01123	23.9078
	Media	GAPDH	18.5083	18.6512
	Media	GAPDH	18.7723
	Media	GAPDH	18.6731
	PM-CM	GAPDH	18.7688	18.7679
	PM-CM	GAPDH	18.7309
	PM-CM	GAPDH	18.8039

## Sheet: Figure 2H
	Sample Name	Target Name	Ct	Average Ct	△Ct	Global Mean △Ct	△△Ct	2-△△Ct
1st	PCDH	LINC01123	24.9401	25.0962	7.16016	7.13473	0.0254358	0.982524
	PCDH	LINC01123	24.9504
	PCDH	LINC01123	25.398
	LINC01123	LINC01123	16.6152	16.5603	-1.0012		-8.13593	281.293
	LINC01123	LINC01123	16.4776
	LINC01123	LINC01123	16.5883
	PCDH	GAPDH	17.9346	17.936
	PCDH	GAPDH	17.9457
	PCDH	GAPDH	17.9278
	LINC01123	GAPDH	17.713	17.5615
	LINC01123	GAPDH	17.338
	LINC01123	GAPDH	17.6336
2nd	PCDH	LINC01123	25.4158	25.3838	7.18981		0.0550817	0.96254
	PCDH	LINC01123	25.3669
	PCDH	LINC01123	25.3686
	LINC01123	LINC01123	17.7895	17.4257	-1.13894		-8.27367	309.472
	LINC01123	LINC01123	17.2113
	LINC01123	LINC01123	17.2763
	PCDH	GAPDH	18.2615	18.194
	PCDH	GAPDH	18.1291
	PCDH	GAPDH	18.1914
	LINC01123	GAPDH	18.6286	18.5646
	LINC01123	GAPDH	18.6258
	LINC01123	GAPDH	18.4395
3rd	PCDH	LINC01123	25.8799	25.4621	7.05421		-0.0805175	1.0574
	PCDH	LINC01123	25.2778
	PCDH	LINC01123	25.2285
	LINC01123	LINC01123	17.5251	17.3981	-0.616838		-7.75157	215.503
	LINC01123	LINC01123	17.3926
	LINC01123	LINC01123	17.2765
	PCDH	GAPDH	18.4147	18.4078
	PCDH	GAPDH	18.3911
	PCDH	GAPDH	18.4177
	LINC01123	GAPDH	17.9343	18.0149
	LINC01123	GAPDH	17.9929
	LINC01123	GAPDH	18.1176

## Sheet: Figure 2J
	Sample Name	Target Name	Ct	Average Ct	△Ct	Global Mean △Ct	△△Ct	2-△△Ct
1st	PCDH	LINC01123	23.7505	23.3047	6.31317	6.92332	-0.610157	1.52643
	PCDH	LINC01123	23.0203
	PCDH	LINC01123	23.1435
	LINC01123	LINC01123	15.9317	15.455	-1.22006		-8.14338	282.749
	LINC01123	LINC01123	15.2133
	LINC01123	LINC01123	15.2199
	PCDH	GAPDH	16.9796	16.9916
	PCDH	GAPDH	16.9426
	PCDH	GAPDH	17.0526
	LINC01123	GAPDH	16.7533	16.675
	LINC01123	GAPDH	16.5928
	LINC01123	GAPDH	16.6789
2nd	PCDH	LINC01123	24.5111	24.5502	7.60311		0.679785	0.624258
	PCDH	LINC01123	24.4992
	PCDH	LINC01123	24.6403
	LINC01123	LINC01123	15.8418	15.7562	-1.16942		-8.09274	272.997
	LINC01123	LINC01123	15.9471
	LINC01123	LINC01123	15.4799
	PCDH	GAPDH	16.9302	16.9471
	PCDH	GAPDH	16.9527
	PCDH	GAPDH	16.9583
	LINC01123	GAPDH	16.7828	16.9257
	LINC01123	GAPDH	16.9904
	LINC01123	GAPDH	17.0038
3rd	PCDH	LINC01123	24.2829	24.1149	6.8537		-0.0696275	1.04945
	PCDH	LINC01123	24.1474
	PCDH	LINC01123	23.9143
	LINC01123	LINC01123	15.6224	15.5179	-1.65894		-8.58226	383.281
	LINC01123	LINC01123	15.5326
	LINC01123	LINC01123	15.3988
	PCDH	GAPDH	17.3668	17.2612
	PCDH	GAPDH	17.1463
	PCDH	GAPDH	17.2705
	LINC01123	GAPDH	17.2369	17.1769
	LINC01123	GAPDH	16.9494
	LINC01123	GAPDH	17.3443

## Sheet: Figure 6D
	Sample Name	Target Name	Ct	Average Ct	△Ct	Global Mean △Ct	△△Ct	2-△△Ct
1st	PM-sgNC-CM	YG-6	24.5852	24.8033	8.93467	8.93964	-0.0049704	1.00345
	PM-sgNC-CM	YG-6	24.8638
	PM-sgNC-CM	YG-6	24.9611
	PM-YG-6-KD1-CM	YG-6	25.5722	25.9279	9.96965		1.03001	0.489706
	PM-YG-6-KD1-CM	YG-6	26.0611
	PM-YG-6-KD1-CM	YG-6	26.1505
	PM-YG-6-KD2-CM	YG-6	25.9997	25.572	9.90869		0.969046	0.510844
	PM-YG-6-KD2-CM	YG-6	25.6186
	PM-YG-6-KD2-CM	YG-6	25.0978
	PM-sgNC-CM	GAPDH	15.9757	15.8687
	PM-sgNC-CM	GAPDH	15.9324
	PM-sgNC-CM	GAPDH	15.6979
	PM-YG-6-KD1-CM	GAPDH	15.9849	15.9583
	PM-YG-6-KD1-CM	GAPDH	15.9354
	PM-YG-6-KD1-CM	GAPDH	15.9545
	PM-YG-6-KD2-CM	GAPDH	15.7342	15.6633
	PM-YG-6-KD2-CM	GAPDH	15.6424
	PM-YG-6-KD2-CM	GAPDH	15.6133
2nd	PM-sgNC-CM	YG-6	24.3681	24.2169	8.59094		-0.3487	1.27341
	PM-sgNC-CM	YG-6	24.0952
	PM-sgNC-CM	YG-6	24.1872
	PM-YG-6-KD1-CM	YG-6	25.9115	25.6434	10.2442		1.30453	0.404854
	PM-YG-6-KD1-CM	YG-6	25.7408
	PM-YG-6-KD1-CM	YG-6	25.2781
	PM-YG-6-KD2-CM	YG-6	25.6308	25.4854	10.1161		1.17643	0.442445
	PM-YG-6-KD2-CM	YG-6	25.819
	PM-YG-6-KD2-CM	YG-6	25.0066
	PM-sgNC-CM	GAPDH	15.5065	15.6259
	PM-sgNC-CM	GAPDH	15.657
	PM-sgNC-CM	GAPDH	15.7142
	PM-YG-6-KD1-CM	GAPDH	15.4634	15.3993
	PM-YG-6-KD1-CM	GAPDH	15.4432
	PM-YG-6-KD1-CM	GAPDH	15.2913
	PM-YG-6-KD2-CM	GAPDH	15.5038	15.3694
	PM-YG-6-KD2-CM	GAPDH	15.3476
	PM-YG-6-KD2-CM	GAPDH	15.2567
3rd	PM-sgNC-CM	YG-6	25.4284	25.1379	9.29331		0.35367	0.782591
	PM-sgNC-CM	YG-6	24.966
	PM-sgNC-CM	YG-6	25.0193
	PM-YG-6-KD1-CM	YG-6	25.6037	25.8058	10.422		1.48234	0.357909
	PM-YG-6-KD1-CM	YG-6	26.1026
	PM-YG-6-KD1-CM	YG-6	25.7109
	PM-YG-6-KD2-CM	YG-6	26.2652	26.1017	10.4675		1.52785	0.346794
	PM-YG-6-KD2-CM	YG-6	26.099
	PM-YG-6-KD2-CM	YG-6	25.9408
	PM-sgNC-CM	GAPDH	15.8951	15.8446
	PM-sgNC-CM	GAPDH	15.8903
	PM-sgNC-CM	GAPDH	15.7483
	PM-YG-6-KD1-CM	GAPDH	15.5034	15.3838
	PM-YG-6-KD1-CM	GAPDH	15.2593
	PM-YG-6-KD1-CM	GAPDH	15.3887
	PM-YG-6-KD2-CM	GAPDH	15.5969	15.6342
	PM-YG-6-KD2-CM	GAPDH	15.6473
	PM-YG-6-KD2-CM	GAPDH	15.6584

## Sheet: Figure 6E
	Sample Name	Target Name	Ct	Average Ct	△Ct	Global Mean △Ct	△△Ct	2-△△Ct
1st	Media-sgNC	YG-6	24.3305	24.116	8.24707	8.46334	-0.216271	1.16173
	Media-sgNC	YG-6	24.0787
	Media-sgNC	YG-6	23.9389
	Media-YG-6-KD1	YG-6	25.3495	25.7973	10.2547		1.79138	0.288895
	Media-YG-6-KD1	YG-6	25.9492
	Media-YG-6-KD1	YG-6	26.0931
	Media-YG-6-KD2	YG-6	26.3641	25.9945	9.90437		1.44103	0.368303
	Media-YG-6-KD2	YG-6	25.9832
	Media-YG-6-KD2	YG-6	25.6362
	PM-CM-sgNC	YG-6	23.5444	23.4027	7.52342		-0.939915	1.91842
	PM-CM-sgNC	YG-6	23.1858
	PM-CM-sgNC	YG-6	23.478
	PM-CM-YG-6-KD1	YG-6	24.0205	23.9873	8.37476		-0.0885822	1.06332
	PM-CM-YG-6-KD1	YG-6	23.8708
	PM-CM-YG-6-KD1	YG-6	24.0705
	PM-CM-YG-6-KD2	YG-6	24.8958	24.6823	8.69618		0.232845	0.850955
	PM-CM-YG-6-KD2	YG-6	24.6879
	PM-CM-YG-6-KD2	YG-6	24.4632
	Media-sgNC	GAPDH	15.8036	15.869
	Media-sgNC	GAPDH	15.9415
	Media-sgNC	GAPDH	15.8618
	Media-YG-6-KD1	GAPDH	15.6059	15.5425
	Media-YG-6-KD1	GAPDH	15.5104
	Media-YG-6-KD1	GAPDH	15.5114
	Media-YG-6-KD2	GAPDH	16.156	16.0902
	Media-YG-6-KD2	GAPDH	16.0682
	Media-YG-6-KD2	GAPDH	16.0463
	PM-CM-sgNC	GAPDH	15.8727	15.8793
	PM-CM-sgNC	GAPDH	15.9402
	PM-CM-sgNC	GAPDH	15.825
	PM-CM-YG-6-KD1	GAPDH	15.132	15.6125
	PM-CM-YG-6-KD1	GAPDH	15.8852
	PM-CM-YG-6-KD1	GAPDH	15.8203
	PM-CM-YG-6-KD2	GAPDH	15.9315	15.9861
	PM-CM-YG-6-KD2	GAPDH	16.0684
	PM-CM-YG-6-KD2	GAPDH	15.9584
2nd	Media-sgNC	YG-6	24.8947	24.9568	8.51101		0.0476699	0.967498
	Media-sgNC	YG-6	25.0303
	Media-sgNC	YG-6	24.9454
	Media-YG-6-KD1	YG-6	25.6373	25.5442	9.32946		0.866125	0.548618
	Media-YG-6-KD1	YG-6	25.1357
	Media-YG-6-KD1	YG-6	25.8596
	Media-YG-6-KD2	YG-6	25.6721	25.9498	9.33755		0.874215	0.54555
	Media-YG-6-KD2	YG-6	25.8652
	Media-YG-6-KD2	YG-6	26.3122
	PM-CM-sgNC	YG-6	24.1226	23.8859	7.27214		-1.1912	2.28342
	PM-CM-sgNC	YG-6	23.7141
	PM-CM-sgNC	YG-6	23.8209
	PM-CM-YG-6-KD1	YG-6	24.2331	24.2467	8.37778		-0.0855541	1.0611
	PM-CM-YG-6-KD1	YG-6	24.0376
	PM-CM-YG-6-KD1	YG-6	24.4693
	PM-CM-YG-6-KD2	YG-6	25.1852	25.3887	8.46954		0.00620246	0.99571
	PM-CM-YG-6-KD2	YG-6	25.5135
	PM-CM-YG-6-KD2	YG-6	25.4672
	Media-sgNC	GAPDH	16.6571	16.4458
	Media-sgNC	GAPDH	16.6815
	Media-sgNC	GAPDH	15.9989
	Media-YG-6-KD1	GAPDH	16.3572	16.2148
	Media-YG-6-KD1	GAPDH	16.0951
	Media-YG-6-KD1	GAPDH	16.192
	Media-YG-6-KD2	GAPDH	16.3907	16.6123
	Media-YG-6-KD2	GAPDH	16.563
	Media-YG-6-KD2	GAPDH	16.8832
	PM-CM-sgNC	GAPDH	16.9591	16.6137
	PM-CM-sgNC	GAPDH	16.4279
	PM-CM-sgNC	GAPDH	16.4542
	PM-CM-YG-6-KD1	GAPDH	15.8819	15.8689
	PM-CM-YG-6-KD1	GAPDH	15.7042
	PM-CM-YG-6-KD1	GAPDH	16.0206
	PM-CM-YG-6-KD2	GAPDH	16.8668	16.9191
	PM-CM-YG-6-KD2	GAPDH	16.935
	PM-CM-YG-6-KD2	GAPDH	16.9555
3rd	Media-sgNC	YG-6	26.3355	26.4869	8.63194		0.168602	0.889705
	Media-sgNC	YG-6	26.2662
	Media-sgNC	YG-6	26.859
	Media-YG-6-KD1	YG-6	27.666	27.2089	9.54515		1.08181	0.472436
	Media-YG-6-KD1	YG-6	27.0182
	Media-YG-6-KD1	YG-6	26.9424
	Media-YG-6-KD2	YG-6	27.1208	27.2034	9.68726		1.22392	0.428116
	Media-YG-6-KD2	YG-6	27.2867
	Media-YG-6-KD2	YG-6	27.2027
	PM-CM-sgNC	YG-6	24.9607	25.4764	7.96725		-0.496085	1.41038
	PM-CM-sgNC	YG-6	25.6801
	PM-CM-sgNC	YG-6	25.7886
	PM-CM-YG-6-KD1	YG-6	26.1345	26.1648	8.11677		-0.346565	1.27153
	PM-CM-YG-6-KD1	YG-6	26.323
	PM-CM-YG-6-KD1	YG-6	26.037
	PM-CM-YG-6-KD2	YG-6	26.2051	26.1342	8.21529		-0.248051	1.1876
	PM-CM-YG-6-KD2	YG-6	26.1151
	PM-CM-YG-6-KD2	YG-6	26.0825
	Media-sgNC	GAPDH	17.7735	17.855
	Media-sgNC	GAPDH	17.9882
	Media-sgNC	GAPDH	17.8033
	Media-YG-6-KD1	GAPDH	17.9313	17.6637
	Media-YG-6-KD1	GAPDH	17.5005
	Media-YG-6-KD1	GAPDH	17.5594
	Media-YG-6-KD2	GAPDH	17.5315	17.5162
	Media-YG-6-KD2	GAPDH	17.6912
	Media-YG-6-KD2	GAPDH	17.3258
	PM-CM-sgNC	GAPDH	17.1829	17.5092
	PM-CM-sgNC	GAPDH	17.3835
	PM-CM-sgNC	GAPDH	17.9611
	PM-CM-YG-6-KD1	GAPDH	17.9688	18.0481
	PM-CM-YG-6-KD1	GAPDH	17.7642
	PM-CM-YG-6-KD1	GAPDH	18.4112
	PM-CM-YG-6-KD2	GAPDH	17.9386	17.9189
	PM-CM-YG-6-KD2	GAPDH	18.0782
	PM-CM-YG-6-KD2	GAPDH	17.7399

## Sheet: Figure 7E
	Sample Name	Target Name	Ct	Average Ct	△Ct	2-△Ct	Fold Enrichment (Relative to IgG)
1st	Input	U1 snRNA	14.2324	14.6288
	Input	U1 snRNA	14.8992
	Input	U1 snRNA	14.7549
	IgG	U1 snRNA	29.0186	29.5054	14.8766	3.32431e-05	1
	IgG	U1 snRNA	29.7215
	IgG	U1 snRNA	29.7762
	IP-YG-6	U1 snRNA	29.3415	29.441	14.8122	3.47608e-05	1.04565
	IP-YG-6	U1 snRNA	29.8653
	IP-YG-6	U1 snRNA	29.1163
	IP-ACTC1	U1 snRNA	29.0897	29.2842	14.6554	3.87522e-05	1.16572
	IP-ACTC1	U1 snRNA	29.4881
	IP-ACTC1	U1 snRNA	29.2749
	IP-SNRNP70	U1 snRNA	21.2294	21.1562	6.52735	0.0108411	326.114
	IP-SNRNP70	U1 snRNA	21.0864
	IP-SNRNP70	U1 snRNA	21.1528
	Input	LINC01123	24.1647	23.4126
	Input	LINC01123	23.0992
	Input	LINC01123	22.974
	IgG	LINC01123	32.5865	32.5698	9.15716	0.00175154	1
	IgG	LINC01123	32.1321
	IgG	LINC01123	32.9908
	IP-YG-6	LINC01123	32.2022	32.2727	8.86009	0.00215202	1.22865
	IP-YG-6	LINC01123	32.3083
	IP-YG-6	LINC01123	32.3078
	IP-ACTC1	LINC01123	31.9652	32.0164	8.60373	0.00257051	1.46757
	IP-ACTC1	LINC01123	31.8695
	IP-ACTC1	LINC01123	32.2144
	IP-SNRNP70	LINC01123	32.2296	32.4819	9.06928	0.00186155	1.06281
	IP-SNRNP70	LINC01123	32.5836
	IP-SNRNP70	LINC01123	32.6326
	Input	GAPDH	18.9094	18.7991
	Input	GAPDH	18.7778
	Input	GAPDH	18.7102
	IgG	GAPDH	31.1153	31.3376	12.5385	0.000168091	1
	IgG	GAPDH	31.3745
	IgG	GAPDH	31.523
	IP-YG-6	GAPDH	30.3219	30.7647	11.9656	0.000250035	1.48749
	IP-YG-6	GAPDH	31.0439
	IP-YG-6	GAPDH	30.9284
	IP-ACTC1	GAPDH	30.9613	30.7862	11.987	0.000246343	1.46553
	IP-ACTC1	GAPDH	30.7601
	IP-ACTC1	GAPDH	30.6372
	IP-SNRNP70	GAPDH	31.2967	31.1357	12.3366	0.000193337	1.15019
	IP-SNRNP70	GAPDH	31.4478
	IP-SNRNP70	GAPDH	30.6628
2nd	Input	U1 snRNA	13.8835	13.714
	Input	U1 snRNA	13.7576
	Input	U1 snRNA	13.5008
	IgG	U1 snRNA	30.8201	30.7513	17.0373	7.43455e-06	1
	IgG	U1 snRNA	30.8711
	IgG	U1 snRNA	30.5627
	IP-YG-6	U1 snRNA	30.3711	30.5085	16.7945	8.79729e-06	1.1833
	IP-YG-6	U1 snRNA	30.8941
	IP-YG-6	U1 snRNA	30.2602
	IP-ACTC1	U1 snRNA	30.4696	30.5439	16.8299	8.58409e-06	1.15462
	IP-ACTC1	U1 snRNA	30.604
	IP-ACTC1	U1 snRNA	30.5579
	IP-SNRNP70	U1 snRNA	21.9649	21.9881	8.27413	0.00323027	434.494
	IP-SNRNP70	U1 snRNA	22.0167
	IP-SNRNP70	U1 snRNA	21.9826
	Input	LINC01123	21.8424	21.5553
	Input	LINC01123	21.3514
	Input	LINC01123	21.4721
	IgG	LINC01123	32.6554	32.3864	10.8311	0.000548917	1
	IgG	LINC01123	32.0919
	IgG	LINC01123	32.4121
	IP-YG-6	LINC01123	32.0995	31.8797	10.3244	0.000779887	1.42077
	IP-YG-6	LINC01123	31.8428
	IP-YG-6	LINC01123	31.697
	IP-ACTC1	LINC01123	32.3647	32.2431	10.6878	0.000606259	1.10446
	IP-ACTC1	LINC01123	32.2221
	IP-ACTC1	LINC01123	32.1424
	IP-SNRNP70	LINC01123	31.7371	31.8159	10.2606	0.000815195	1.4851
	IP-SNRNP70	LINC01123	32.0113
	IP-SNRNP70	LINC01123	31.6991
	Input	GAPDH	18.9819	18.9386
	Input	GAPDH	18.9261
	Input	GAPDH	18.9077
	IgG	GAPDH	29.8163	29.4389	10.5003	0.000690401	1
	IgG	GAPDH	29.3724
	IgG	GAPDH	29.1279
	IP-YG-6	GAPDH	29.3652	29.3986	10.46	0.00070994	1.0283
	IP-YG-6	GAPDH	29.5037
	IP-YG-6	GAPDH	29.3269
	IP-ACTC1	GAPDH	29.2294	29.3907	10.4522	0.000713815	1.03391
	IP-ACTC1	GAPDH	29.3824
	IP-ACTC1	GAPDH	29.5605
	IP-SNRNP70	GAPDH	29.2779	29.3	10.3614	0.00076017	1.10106
	IP-SNRNP70	GAPDH	29.0784
	IP-SNRNP70	GAPDH	29.5436
3rd	Input	U1 snRNA	13.6053	13.7573
	Input	U1 snRNA	13.9183
	Input	U1 snRNA	13.7483
	IgG	U1 snRNA	30.8558	30.7862	17.0289	7.47815e-06	1
	IgG	U1 snRNA	30.7566
	IgG	U1 snRNA	30.7461
	IP-YG-6	U1 snRNA	30.5941	30.3367	16.5794	1.0212e-05	1.36557
	IP-YG-6	U1 snRNA	30.3176
	IP-YG-6	U1 snRNA	30.0983
	IP-ACTC1	U1 snRNA	29.9458	30.2104	16.4531	1.11461e-05	1.49048
	IP-ACTC1	U1 snRNA	30.2968
	IP-ACTC1	U1 snRNA	30.3886
	IP-SNRNP70	U1 snRNA	22.9859	22.6916	8.93429	0.00204414	273.349
	IP-SNRNP70	U1 snRNA	22.9949
	IP-SNRNP70	U1 snRNA	22.094
	Input	LINC01123	22.9034	22.8793
	Input	LINC01123	22.8436
	Input	LINC01123	22.8909
	IgG	LINC01123	32.1054	32.1685	9.28919	0.00159837	1
	IgG	LINC01123	32.1516
	IgG	LINC01123	32.2484
	IP-YG-6	LINC01123	31.9345	32.0296	9.15034	0.00175984	1.10103
	IP-YG-6	LINC01123	32.1725
	IP-YG-6	LINC01123	31.9819
	IP-ACTC1	LINC01123	31.7717	31.9312	9.05188	0.00188413	1.17879
	IP-ACTC1	LINC01123	31.9723
	IP-ACTC1	LINC01123	32.0496
	IP-SNRNP70	LINC01123	31.5236	31.8042	8.92488	0.00205752	1.28726
	IP-SNRNP70	LINC01123	31.6423
	IP-SNRNP70	LINC01123	32.2467
	Input	GAPDH	18.8091	18.7876
	Input	GAPDH	18.7685
	Input	GAPDH	18.7852
	IgG	GAPDH	30.8339	30.9968	12.2092	0.000211186	1
	IgG	GAPDH	30.9537
	IgG	GAPDH	31.2028
	IP-YG-6	GAPDH	31.0234	30.8708	12.0832	0.000230458	1.09126
	IP-YG-6	GAPDH	30.6609
	IP-YG-6	GAPDH	30.9283
	IP-ACTC1	GAPDH	30.4323	30.6687	11.8811	0.000265115	1.25536
	IP-ACTC1	GAPDH	30.8799
	IP-ACTC1	GAPDH	30.6939
	IP-SNRNP70	GAPDH	30.6651	30.5615	11.7739	0.00028557	1.35222
	IP-SNRNP70	GAPDH	30.1216
	IP-SNRNP70	GAPDH	30.8978

## Sheet: Figure S3A
	Sample Name	Target Name	Ct	Average Ct	△Ct	Global Mean △Ct	△△Ct	2-△△Ct
1st	IOSE	MALAT1	20.9127	20.8394	3.70617	4.35687	-0.650693	1.56992
	IOSE	MALAT1	20.7802
	IOSE	MALAT1	20.8252
	HO-8910	MALAT1	19.9135	19.8086	1.78629		-2.57058	5.94047
	HO-8910	MALAT1	19.6873
	HO-8910	MALAT1	19.8249
	PM	MALAT1	19.9409	19.8994	2.00277		-2.3541	5.11275
	PM	MALAT1	20.0497
	PM	MALAT1	19.7077
	IOSE	MAPT-AS1	24.2276	24.006	6.87284	6.93327	-0.0604272	1.04277
	IOSE	MAPT-AS1	23.9258
	IOSE	MAPT-AS1	23.8647
	HO-8910	MAPT-AS1	23.9035	23.8128	5.79057		-1.1427	2.20794
	HO-8910	MAPT-AS1	23.7411
	HO-8910	MAPT-AS1	23.7939
	PM	MAPT-AS1	23.2761	23.3476	5.4509		-1.48236	2.79406
	PM	MAPT-AS1	23.5195
	PM	MAPT-AS1	23.2471
	IOSE	FAM230B	24.175	24.1543	7.02108	7.07538	-0.0542949	1.03835
	IOSE	FAM230B	24.2379
	IOSE	FAM230B	24.0499
	HO-8910	FAM230B	25.9046	25.8544	7.83213		0.756749	0.591828
	HO-8910	FAM230B	25.7853
	HO-8910	FAM230B	25.8733
	PM	FAM230B	24.7596	24.6403	6.74364		-0.331737	1.25853
	PM	FAM230B	24.3122
	PM	FAM230B	24.8492
	IOSE	CEROX1	20.8306	20.6069	3.47376	3.50711	-0.0333519	1.02339
	IOSE	CEROX1	20.5348
	IOSE	CEROX1	20.4555
	HO-8910	CEROX1	19.8858	19.858	1.83577		-1.67134	3.18511
	HO-8910	CEROX1	19.77
	HO-8910	CEROX1	19.9183
	PM	CEROX1	18.7665	18.7422	0.845495		-2.66161	6.32741
	PM	CEROX1	18.7008
	PM	CEROX1	18.7593
	IOSE	LINC01123	23.6515	23.4999	6.36674	6.90876	-0.542017	1.45601
	IOSE	LINC01123	23.2143
	IOSE	LINC01123	23.6341
	HO-8910	LINC01123	23.0892	23.1954	5.17314		-1.73561	3.33021
	HO-8910	LINC01123	23.669
	HO-8910	LINC01123	22.828
	PM	LINC01123	22.3495	22.2989	4.40227		-2.50649	5.68235
	PM	LINC01123	22.146
	PM	LINC01123	22.4013
	IOSE	LINC02684	26.8967	26.812	9.67885	9.49521	0.183644	0.880476
	IOSE	LINC02684	26.6219
	IOSE	LINC02684	26.9175
	HO-8910	LINC02684	26.2323	26.5555	8.53328		-0.961923	1.9479
	HO-8910	LINC02684	26.9746
	HO-8910	LINC02684	26.4597
	PM	LINC02684	26.6708	26.6632	8.76649		-0.728719	1.65717
	PM	LINC02684	26.3694
	PM	LINC02684	26.9493
	IOSE	LINC01799	30.135	30.1298	12.9966	12.9297	0.0668737	0.954705
	IOSE	LINC01799	30.4384
	IOSE	LINC01799	29.816
	HO-8910	LINC01799	31.8617	31.5411	13.5188		0.589065	0.664773
	HO-8910	LINC01799	31.6388
	HO-8910	LINC01799	31.1227
	PM	LINC01799	31.8143	31.3004	13.4038		0.474028	0.719952
	PM	LINC01799	30.9976
	PM	LINC01799	31.0893
	IOSE	PKD1P6-NPIPPI	20.1352	20.0053	2.87207	2.9929	-0.12083	1.08736
	IOSE	PKD1P6-NPIPPI	19.9529
	IOSE	PKD1P6-NPIPPI	19.9277
	HO-8910	PKD1P6-NPIPPI	22.0833	22.0001	3.97785		0.984942	0.505246
	HO-8910	PKD1P6-NPIPPI	21.9715
	HO-8910	PKD1P6-NPIPPI	21.9455
	PM	PKD1P6-NPIPPI	21.7747	21.5431	3.64644		0.653535	0.635721
	PM	PKD1P6-NPIPPI	21.0096
	PM	PKD1P6-NPIPPI	21.845
	IOSE	MAP3K20-AS1	29.8172	30.1745	13.0414	12.9876	0.0537426	0.963434
	IOSE	MAP3K20-AS1	30.2695
	IOSE	MAP3K20-AS1	30.437
	HO-8910	MAP3K20-AS1	31.6961	31.6666	13.6443		0.656704	0.634326
	HO-8910	MAP3K20-AS1	31.7463
	HO-8910	MAP3K20-AS1	31.5573
	PM	MAP3K20-AS1	30.9343	31.011	13.1144		0.126756	0.915889
	PM	MAP3K20-AS1	30.6906
	PM	MAP3K20-AS1	31.4082
	IOSE	GAPDH	17.3678	17.1332
	IOSE	GAPDH	16.3308
	IOSE	GAPDH	17.7009
	HO-8910	GAPDH	17.9895	18.0223
	HO-8910	GAPDH	18.0244
	HO-8910	GAPDH	18.0529
	PM	GAPDH	17.8218	17.8967
	PM	GAPDH	17.9337
	PM	GAPDH	17.9346
2nd	IOSE	MALAT1	21.128	21.6524	4.51925		0.162381	0.893549
	IOSE	MALAT1	21.9195
	IOSE	MALAT1	21.9097
	HO-8910	MALAT1	20.7476	20.2312	2.20892		-2.14794	4.43195
	HO-8910	MALAT1	19.9856
	HO-8910	MALAT1	19.9603
	PM	MALAT1	20.118	20.6505	2.75386		-1.60301	3.03775
	PM	MALAT1	20.9267
	PM	MALAT1	20.9069
	IOSE	MAPT-AS1	24.4149	23.794	6.66081		-0.272461	1.20787
	IOSE	MAPT-AS1	23.9268
	IOSE	MAPT-AS1	23.0403
	HO-8910	MAPT-AS1	23.7912	23.7585	5.73625		-1.19702	2.29266
	HO-8910	MAPT-AS1	23.7642
	HO-8910	MAPT-AS1	23.7201
	PM	MAPT-AS1	23.0866	22.9679	5.07124		-1.86203	3.6352
	PM	MAPT-AS1	22.945
	PM	MAPT-AS1	22.8722
	IOSE	FAM230B	24.2967	24.2381	7.10488		0.0295005	0.979759
	IOSE	FAM230B	24.0022
	IOSE	FAM230B	24.4153
	HO-8910	FAM230B	26.9214	26.5693	8.54701		1.47164	0.360573
	HO-8910	FAM230B	26.0288
	HO-8910	FAM230B	26.7576
	PM	FAM230B	24.9451	24.8048	6.9081		-0.167283	1.12294
	PM	FAM230B	24.7596
	PM	FAM230B	24.7096
	IOSE	CEROX1	20.3264	20.1777	3.04452		-0.462585	1.37801
	IOSE	CEROX1	20.0677
	IOSE	CEROX1	20.139
	HO-8910	CEROX1	18.973	18.983	0.960684		-2.54642	5.84185
	HO-8910	CEROX1	19.1163
	HO-8910	CEROX1	18.8596
	PM	CEROX1	18.1547	18.1807	0.283979		-3.22313	9.33811
	PM	CEROX1	18.0361
	PM	CEROX1	18.3511
	IOSE	LINC01123	24.5155	24.3725	7.23934		0.33058	0.795217
	IOSE	LINC01123	24.2574
	IOSE	LINC01123	24.3447
	HO-8910	LINC01123	23.8892	23.9272	5.90497		-1.00378	2.00525
	HO-8910	LINC01123	23.8917
	HO-8910	LINC01123	24.0008
	PM	LINC01123	22.7883	22.7785	4.88187		-2.02689	4.07525
	PM	LINC01123	22.9556
	PM	LINC01123	22.5918
	IOSE	LINC02684	26.9486	26.8207	9.6875		0.192296	0.875212
	IOSE	LINC02684	26.9081
	IOSE	LINC02684	26.6054
	HO-8910	LINC02684	26.7047	26.5977	8.57547		-0.919735	1.89177
	HO-8910	LINC02684	26.979
	HO-8910	LINC02684	26.1095
	PM	LINC02684	26.3917	26.3239	8.42718		-1.06802	2.09656
	PM	LINC02684	25.5918
	PM	LINC02684	26.9881
	IOSE	LINC01799	29.9627	29.9825	12.8494		-0.0803718	1.05729
	IOSE	LINC01799	29.9745
	IOSE	LINC01799	30.0105
	HO-8910	LINC01799	31.9827	31.8146	13.7923		0.86261	0.549957
	HO-8910	LINC01799	31.6901
	HO-8910	LINC01799	31.771
	PM	LINC01799	31.7876	31.5905	13.6938		0.764098	0.588821
	PM	LINC01799	31.5208
	PM	LINC01799	31.4631
	IOSE	PKD1P6-NPIPPI	20.1127	20.1509	3.01774		0.0248306	0.982936
	IOSE	PKD1P6-NPIPPI	20.2461
	IOSE	PKD1P6-NPIPPI	20.094
	HO-8910	PKD1P6-NPIPPI	21.3825	21.4276	3.40531		0.412407	0.751369
	HO-8910	PKD1P6-NPIPPI	21.6362
	HO-8910	PKD1P6-NPIPPI	21.264
	PM	PKD1P6-NPIPPI	21.0601	21.1093	3.21266		0.219759	0.858709
	PM	PKD1P6-NPIPPI	21.469
	PM	PKD1P6-NPIPPI	20.7989
	IOSE	MAP3K20-AS1	30.1028	30.3337	13.2005		0.212873	0.862817
	IOSE	MAP3K20-AS1	30.61
	IOSE	MAP3K20-AS1	30.2882
	HO-8910	MAP3K20-AS1	32.526	32.358	14.3357		1.34808	0.392814
	HO-8910	MAP3K20-AS1	32.6984
	HO-8910	MAP3K20-AS1	31.8495
	PM	MAP3K20-AS1	31.4334	31.1802	13.2835		0.2959	0.814564
	PM	MAP3K20-AS1	30.9676
	PM	MAP3K20-AS1	31.1395
	IOSE	GAPDH	16.9389	16.8698
	IOSE	GAPDH	16.831
	IOSE	GAPDH	16.8394
	HO-8910	GAPDH	16.1937	16.1566
	HO-8910	GAPDH	16.1501
	HO-8910	GAPDH	16.126
	PM	GAPDH	17.1053	17.155
	PM	GAPDH	17.211
	PM	GAPDH	17.1488
3rd	IOSE	MALAT1	21.0038	21.9784	4.84518		0.488313	0.712858
	IOSE	MALAT1	21.9776
	IOSE	MALAT1	22.9537
	HO-8910	MALAT1	19.882	19.8272	1.80493		-2.55193	5.8642
	HO-8910	MALAT1	19.866
	HO-8910	MALAT1	19.7335
	PM	MALAT1	20.6591	20.6478	2.75114		-1.60572	3.04348
	PM	MALAT1	20.7727
	PM	MALAT1	20.5117
	IOSE	MAPT-AS1	24.3468	24.3993	7.26616		0.332888	0.793946
	IOSE	MAPT-AS1	24.4252
	IOSE	MAPT-AS1	24.426
	HO-8910	MAPT-AS1	24.0995	24.1577	6.13539		-0.797878	1.73854
	HO-8910	MAPT-AS1	24.1377
	HO-8910	MAPT-AS1	24.2358
	PM	MAPT-AS1	23.215	23.1861	5.2894		-1.64387	3.12503
	PM	MAPT-AS1	23.1426
	PM	MAPT-AS1	23.2006
	IOSE	FAM230B	24.3396	24.2334	7.10017		0.0247943	0.982961
	IOSE	FAM230B	24.0114
	IOSE	FAM230B	24.349
	HO-8910	FAM230B	26.9618	26.2267	8.20447		1.12909	0.457204
	HO-8910	FAM230B	25.9076
	HO-8910	FAM230B	25.8108
	PM	FAM230B	24.8239	24.8199	6.92318		-0.152195	1.11126
	PM	FAM230B	24.702
	PM	FAM230B	24.9336
	IOSE	CEROX1	21.1421	21.1362	4.00305		0.495937	0.709101
	IOSE	CEROX1	21.5493
	IOSE	CEROX1	20.7172
	HO-8910	CEROX1	19.6678	19.45	1.42771		-2.0794	4.22631
	HO-8910	CEROX1	19.4283
	HO-8910	CEROX1	19.2538
	PM	CEROX1	18.0793	18.5604	0.663723		-2.84339	7.17703
	PM	CEROX1	18.6714
	PM	CEROX1	18.9306
	IOSE	LINC01123	24.0662	24.2534	7.12019		0.211437	0.863676
	IOSE	LINC01123	24.0065
	IOSE	LINC01123	24.6874
	HO-8910	LINC01123	23.1192	23.2187	5.19647		-1.71228	3.27679
	HO-8910	LINC01123	23.3323
	HO-8910	LINC01123	23.2047
	PM	LINC01123	22.5947	22.5377	4.64098		-2.26777	4.8158
	PM	LINC01123	22.0994
	PM	LINC01123	22.9189
	IOSE	LINC02684	26.1971	26.2525	9.11927		-0.37594	1.29768
	IOSE	LINC02684	26.2912
	IOSE	LINC02684	26.2691
	HO-8910	LINC02684	26.5707	26.7792	8.7569		-0.738309	1.66822
	HO-8910	LINC02684	26.8094
	HO-8910	LINC02684	26.9574
	PM	LINC02684	26.9045	26.7559	8.85922		-0.635988	1.554
	PM	LINC02684	26.7412
	PM	LINC02684	26.6219
	IOSE	LINC01799	29.9159	30.0764	12.9432		0.0134981	0.990687
	IOSE	LINC01799	30.274
	IOSE	LINC01799	30.0393
	HO-8910	LINC01799	31.9082	31.6576	13.6354		0.705655	0.613164
	HO-8910	LINC01799	31.5704
	HO-8910	LINC01799	31.4944
	PM	LINC01799	31.0144	31.3535	13.4568		0.527094	0.693951
	PM	LINC01799	31.6791
	PM	LINC01799	31.367
	IOSE	PKD1P6-NPIPPI	20.0605	20.2221	3.0889		0.0959997	0.935624
	IOSE	PKD1P6-NPIPPI	20.1256
	IOSE	PKD1P6-NPIPPI	20.4802
	HO-8910	PKD1P6-NPIPPI	21.6052	21.964	3.94178		0.948872	0.518037
	HO-8910	PKD1P6-NPIPPI	21.9353
	HO-8910	PKD1P6-NPIPPI	22.3517
	PM	PKD1P6-NPIPPI	20.9954	21.385	3.48831		0.49541	0.70936
	PM	PKD1P6-NPIPPI	21.9635
	PM	PKD1P6-NPIPPI	21.1961
	IOSE	MAP3K20-AS1	29.7731	29.8542	12.721		-0.266615	1.20298
	IOSE	MAP3K20-AS1	29.637
	IOSE	MAP3K20-AS1	30.1524
	HO-8910	MAP3K20-AS1	32.2621	31.9757	13.9535		0.965852	0.511976
	HO-8910	MAP3K20-AS1	31.9663
	HO-8910	MAP3K20-AS1	31.6988
	PM	MAP3K20-AS1	31.1161	31.1943	13.2976		0.309997	0.806643
	PM	MAP3K20-AS1	31.39
	PM	MAP3K20-AS1	31.0768
	IOSE	GAPDH	16.8093	16.8028
	IOSE	GAPDH	16.8196
	IOSE	GAPDH	16.7795
	HO-8910	GAPDH	17.9642	18.0466
	HO-8910	GAPDH	17.9151
	HO-8910	GAPDH	18.2604
	PM	GAPDH	17.562	17.4912
	PM	GAPDH	17.3783
	PM	GAPDH	17.5333

## Sheet: Figure S3C
	Sample Name	Target Name	Ct	Average Ct	△Ct	Global Mean △Ct	△△Ct	2-△△Ct
1st	siNC	LINC01123	24.5321	24.5043	8.28487	8.18406	0.100804	0.932513
	siNC	LINC01123	24.5317
	siNC	LINC01123	24.4492
	LINC01123-si1	LINC01123	25.5772	25.4534	9.20622		1.02216	0.492378
	LINC01123-si1	LINC01123	25.4119
	LINC01123-si1	LINC01123	25.3711
	LINC01123-si2	LINC01123	25.3882	25.5977	9.34875		1.16468	0.446062
	LINC01123-si2	LINC01123	25.622
	LINC01123-si2	LINC01123	25.783
	LINC01123-si3	LINC01123	25.3121	25.1945	8.83484		0.65078	0.636936
	LINC01123-si3	LINC01123	25.1027
	LINC01123-si3	LINC01123	25.1687
	siNC	GAPDH	16.3653	16.2195
	siNC	GAPDH	16.2225
	siNC	GAPDH	16.0706
	LINC01123-si1	GAPDH	16.2374	16.2472
	LINC01123-si1	GAPDH	16.3218
	LINC01123-si1	GAPDH	16.1823
	LINC01123-si2	GAPDH	16.1912	16.249
	LINC01123-si2	GAPDH	16.1707
	LINC01123-si2	GAPDH	16.3851
	LINC01123-si3	GAPDH	16.3217	16.3596
	LINC01123-si3	GAPDH	16.3996
	LINC01123-si3	GAPDH	16.3576
2nd	siNC	LINC01123	24.9895	24.853	8.38194		0.197881	0.87183
	siNC	LINC01123	24.6732
	siNC	LINC01123	24.8963
	LINC01123-si1	LINC01123	25.9276	25.791	9.55446		1.3704	0.386784
	LINC01123-si1	LINC01123	25.9944
	LINC01123-si1	LINC01123	25.451
	LINC01123-si2	LINC01123	25.2746	25.0849	9.13054		0.946477	0.518898
	LINC01123-si2	LINC01123	24.7932
	LINC01123-si2	LINC01123	25.1867
	LINC01123-si3	LINC01123	25.0605	25.0825	8.76363		0.579564	0.669166
	LINC01123-si3	LINC01123	25.1049
	LINC01123-si3	LINC01123	25.082
	siNC	GAPDH	16.5725	16.4711
	siNC	GAPDH	16.5524
	siNC	GAPDH	16.2882
	LINC01123-si1	GAPDH	16.297	16.2365
	LINC01123-si1	GAPDH	15.9588
	LINC01123-si1	GAPDH	16.4538
	LINC01123-si2	GAPDH	15.5146	15.9543
	LINC01123-si2	GAPDH	16.2984
	LINC01123-si2	GAPDH	16.0499
	LINC01123-si3	GAPDH	16.3889	16.3189
	LINC01123-si3	GAPDH	16.2353
	LINC01123-si3	GAPDH	16.3324
3rd	siNC	LINC01123	23.2794	23.7182	7.88538		-0.298685	1.23002
	siNC	LINC01123	23.9746
	siNC	LINC01123	23.9007
	LINC01123-si1	LINC01123	26.4805	25.4736	9.61137		1.4273	0.371825
	LINC01123-si1	LINC01123	24.88
	LINC01123-si1	LINC01123	25.0604
	LINC01123-si2	LINC01123	25.4871	25.4241	10.1267		1.94263	0.260141
	LINC01123-si2	LINC01123	25.1806
	LINC01123-si2	LINC01123	25.6046
	LINC01123-si3	LINC01123	24.9284	24.9668	9.50417		1.32011	0.400504
	LINC01123-si3	LINC01123	24.8103
	LINC01123-si3	LINC01123	25.1616
	siNC	GAPDH	15.6702	15.8329
	siNC	GAPDH	15.9388
	siNC	GAPDH	15.8896
	LINC01123-si1	GAPDH	15.8686	15.8623
	LINC01123-si1	GAPDH	15.8494
	LINC01123-si1	GAPDH	15.8688
	LINC01123-si2	GAPDH	15.3926	15.2974
	LINC01123-si2	GAPDH	15.0575
	LINC01123-si2	GAPDH	15.4422
	LINC01123-si3	GAPDH	15.4652	15.4626
	LINC01123-si3	GAPDH	15.3421
	LINC01123-si3	GAPDH	15.5805

## Sheet: Figure S6A
	Sample Name	Target Name	Ct	Average Ct	△Ct	Global Mean △Ct	△△Ct	2-△△Ct
1st	sgNC	YG-6	24.985	24.829	7.89908	7.75431	0.144768	0.904525
	sgNC	YG-6	24.9056
	sgNC	YG-6	24.5964
	YG-6-KD1	YG-6	27.0737	27.417	10.0024		2.24806	0.210507
	YG-6-KD1	YG-6	27.688
	YG-6-KD1	YG-6	27.4893
	YG-6-KD2	YG-6	27.2732	27.1184	9.50309		1.74878	0.297554
	YG-6-KD2	YG-6	27.2137
	YG-6-KD2	YG-6	26.8682
	sgNC	GAPDH	17.0099	16.9299
	sgNC	GAPDH	16.9463
	sgNC	GAPDH	16.8335
	YG-6-KD1	GAPDH	17.4536	17.4146
	YG-6-KD1	GAPDH	17.3801
	YG-6-KD1	GAPDH	17.4102
	YG-6-KD2	GAPDH	17.4843	17.6153
	YG-6-KD2	GAPDH	17.6686
	YG-6-KD2	GAPDH	17.6929
2nd	sgNC	YG-6	24.706	24.7313	7.42145		-0.332856	1.2595
	sgNC	YG-6	24.6912
	sgNC	YG-6	24.7967
	YG-6-KD1	YG-6	26.1007	26.4298	9.09934		1.34503	0.393645
	YG-6-KD1	YG-6	26.6931
	YG-6-KD1	YG-6	26.4958
	YG-6-KD2	YG-6	26.6626	26.5201	9.15384		1.39953	0.379051
	YG-6-KD2	YG-6	26.3833
	YG-6-KD2	YG-6	26.5144
	sgNC	GAPDH	17.3203	17.3098
	sgNC	GAPDH	17.3404
	sgNC	GAPDH	17.2688
	YG-6-KD1	GAPDH	17.4325	17.3305
	YG-6-KD1	GAPDH	17.0787
	YG-6-KD1	GAPDH	17.4803
	YG-6-KD2	GAPDH	17.3686	17.3662
	YG-6-KD2	GAPDH	17.5182
	YG-6-KD2	GAPDH	17.212
3rd	sgNC	YG-6	24.8206	24.6649	7.9424		0.188088	0.877768
	sgNC	YG-6	24.5763
	sgNC	YG-6	24.5979
	YG-6-KD1	YG-6	25.4696	25.507	9.27783		1.52352	0.347835
	YG-6-KD1	YG-6	25.5364
	YG-6-KD1	YG-6	25.5149
	YG-6-KD2	YG-6	25.2192	25.015	8.57593		0.821621	0.565806
	YG-6-KD2	YG-6	25.1262
	YG-6-KD2	YG-6	24.6996
	sgNC	GAPDH	16.8253	16.7225
	sgNC	GAPDH	16.6031
	sgNC	GAPDH	16.7392
	YG-6-KD1	GAPDH	16.2222	16.2291
	YG-6-KD1	GAPDH	16.3009
	YG-6-KD1	GAPDH	16.1643
	YG-6-KD2	GAPDH	16.4839	16.4391
	YG-6-KD2	GAPDH	16.6012
	YG-6-KD2	GAPDH	16.2322

[truncated: 2 more sheets: Figure S6C, Figure S6E]
